# Supplementary material for: Gene-Specific DNA Methylation Association with Serum Levels of C-Reactive Protein in African Americans
Source: PLoS One. 2013 Aug 19;8(8):e73480. doi: 10.1371/journal.pone.0073480 (PMC3747126; doi:10.1371/journal.pone.0073480)
Supplement: Table S2 — List of CRP-associated genes annotated to two GO terms “immune system process” and “response to stimulus. (XLS) [file pone.0073480.s002.xls]

## Sheet: Immune61
Supplementary Table 2: List of CRP-associated genes annotated to two GO terms “immune system process” and “response to stimulus”
GO: immune system process
Gene Symbol	Gene Name
AIM2	absent in melanoma 2 [Source:HGNC Symbol;Acc:357]
ANGPT4	angiopoietin 4 [Source:HGNC Symbol;Acc:487]
AQP9	aquaporin 9 [Source:HGNC Symbol;Acc:643]
BCL2	B-cell CLL/lymphoma 2 [Source:HGNC Symbol;Acc:990]
CARD9	caspase recruitment domain family, member 9 [Source:HGNC Symbol;Acc:16391]
CASP10	caspase 10, apoptosis-related cysteine peptidase [Source:HGNC Symbol;Acc:1500]
CBFA2T3	core-binding factor, runt domain, alpha subunit 2; translocated to, 3 [Source:HGNC Symbol;Acc:1537]
CCL11	chemokine (C-C motif) ligand 11 [Source:HGNC Symbol;Acc:10610]
CCL26	chemokine (C-C motif) ligand 26 [Source:HGNC Symbol;Acc:10625]
CCR7	chemokine (C-C motif) receptor 7 [Source:HGNC Symbol;Acc:1608]
CD1D	CD1d molecule [Source:HGNC Symbol;Acc:1637]
CD27	CD27 molecule [Source:HGNC Symbol;Acc:11922]
CD7	CD7 molecule [Source:HGNC Symbol;Acc:1695]
CLEC5A	C-type lectin domain family 5, member A [Source:HGNC Symbol;Acc:2054]
CSF3R	colony stimulating factor 3 receptor (granulocyte) [Source:HGNC Symbol;Acc:2439]
CTSG	cathepsin G [Source:HGNC Symbol;Acc:2532]
CXCR5	chemokine (C-X-C motif) receptor 5 [Source:HGNC Symbol;Acc:1060]
CYP27B1	cytochrome P450, family 27, subfamily B, polypeptide 1 [Source:HGNC Symbol;Acc:2606]
EBI3	Epstein-Barr virus induced 3 [Source:HGNC Symbol;Acc:3129]
EPHA2	EPH receptor A2 [Source:HGNC Symbol;Acc:3386]
F12	coagulation factor XII (Hageman factor) [Source:HGNC Symbol;Acc:3530]
FASLG	Fas ligand (TNF superfamily, member 6) [Source:HGNC Symbol;Acc:11936]
FCAR	Fc fragment of IgA, receptor for [Source:HGNC Symbol;Acc:3608]
FCGRT	Fc fragment of IgG, receptor, transporter, alpha [Source:HGNC Symbol;Acc:3621]
FKBP1B	FK506 binding protein 1B, 12.6 kDa [Source:HGNC Symbol;Acc:3712]
FUT7	fucosyltransferase 7 (alpha (1,3) fucosyltransferase) [Source:HGNC Symbol;Acc:4018]
FYB	FYN binding protein [Source:HGNC Symbol;Acc:4036]
GPR65	G protein-coupled receptor 65 [Source:HGNC Symbol;Acc:4517]
GRB7	growth factor receptor-bound protein 7 [Source:HGNC Symbol;Acc:4567]
GZMM	granzyme M (lymphocyte met-ase 1) [Source:HGNC Symbol;Acc:4712]
IFNGR2	interferon gamma receptor 2 (interferon gamma transducer 1) [Source:HGNC Symbol;Acc:5440]
IGLL1	immunoglobulin lambda-like polypeptide 1 [Source:HGNC Symbol;Acc:5870]
IL19	interleukin 19 [Source:HGNC Symbol;Acc:5990]
IL1R2	interleukin 1 receptor, type II [Source:HGNC Symbol;Acc:5994]
IL21R	interleukin 21 receptor [Source:HGNC Symbol;Acc:6006]
IL2RA	interleukin 2 receptor, alpha [Source:HGNC Symbol;Acc:6008]
IL32	interleukin 32 [Source:HGNC Symbol;Acc:16830]
IRF7	interferon regulatory factor 7 [Source:HGNC Symbol;Acc:6122]
ITGB7	integrin, beta 7 [Source:HGNC Symbol;Acc:6162]
LMO2	LIM domain only 2 (rhombotin-like 1) [Source:HGNC Symbol;Acc:6642]
LY9	lymphocyte antigen 9 [Source:HGNC Symbol;Acc:6730]
MPO	myeloperoxidase [Source:HGNC Symbol;Acc:7218]
MS4A1	membrane-spanning 4-domains, subfamily A, member 1 [Source:HGNC Symbol;Acc:7315]
NCF4	neutrophil cytosolic factor 4, 40kDa [Source:HGNC Symbol;Acc:7662]
NLRP3	NLR family, pyrin domain containing 3 [Source:HGNC Symbol;Acc:16400]
PDCD1	programmed cell death 1 [Source:HGNC Symbol;Acc:8760]
PRF1	perforin 1 (pore forming protein) [Source:HGNC Symbol;Acc:9360]
RORC	RAR-related orphan receptor C [Source:HGNC Symbol;Acc:10260]
SFTPD	surfactant protein D [Source:HGNC Symbol;Acc:10803]
SIT1	signaling threshold regulating transmembrane adaptor 1 [Source:HGNC Symbol;Acc:17710]
SLA2	Src-like-adaptor 2 [Source:HGNC Symbol;Acc:17329]
SLAMF7	SLAM family member 7 [Source:HGNC Symbol;Acc:21394]
SPI1	spleen focus forming virus (SFFV) proviral integration oncogene spi1 [Source:HGNC Symbol;Acc:11241]
SPN	sialophorin [Source:HGNC Symbol;Acc:11249]
TREM1	triggering receptor expressed on myeloid cells 1 [Source:HGNC Symbol;Acc:17760]
TREM2	triggering receptor expressed on myeloid cells 2 [Source:HGNC Symbol;Acc:17761]
TXK	TXK tyrosine kinase [Source:HGNC Symbol;Acc:12434]
TYROBP	TYRO protein tyrosine kinase binding protein [Source:HGNC Symbol;Acc:12449]
VTCN1	V-set domain containing T cell activation inhibitor 1 [Source:HGNC Symbol;Acc:28873]
XAF1	XIAP associated factor 1 [Source:HGNC Symbol;Acc:30932]
ZBTB32	zinc finger and BTB domain containing 32 [Source:HGNC Symbol;Acc:16763]

## Sheet: Stimulus126
Supplementary Table 2: List of CRP-associated genes annotated to two GO terms “immune system process” and “response to stimulus”
GO: response to stimulus
Gene Symbol	Gene Name
ACOT11	acyl-CoA thioesterase 11 [Source:HGNC Symbol;Acc:18156]
ACVR1	activin A receptor, type I [Source:HGNC Symbol;Acc:171]
AGXT	alanine-glyoxylate aminotransferase [Source:HGNC Symbol;Acc:341]
AIM2	absent in melanoma 2 [Source:HGNC Symbol;Acc:357]
ANGPT4	angiopoietin 4 [Source:HGNC Symbol;Acc:487]
APBA2	amyloid beta (A4) precursor protein-binding, family A, member 2 [Source:HGNC Symbol;Acc:579]
AQP10	aquaporin 10 [Source:HGNC Symbol;Acc:16029]
AQP7	aquaporin 7 [Source:HGNC Symbol;Acc:640]
AQP9	aquaporin 9 [Source:HGNC Symbol;Acc:643]
ASF1A	ASF1 anti-silencing function 1 homolog A (S. cerevisiae) [Source:HGNC Symbol;Acc:20995]
ASGR2	asialoglycoprotein receptor 2 [Source:HGNC Symbol;Acc:743]
ATP6V1E2	ATPase, H+ transporting, lysosomal 31kDa, V1 subunit E2 [Source:HGNC Symbol;Acc:18125]
AVIL	advillin [Source:HGNC Symbol;Acc:14188]
BCL2	B-cell CLL/lymphoma 2 [Source:HGNC Symbol;Acc:990]
C2ORF40	chromosome 2 open reading frame 40 [Source:HGNC Symbol;Acc:24642]
CARD9	caspase recruitment domain family, member 9 [Source:HGNC Symbol;Acc:16391]
CASP10	caspase 10, apoptosis-related cysteine peptidase [Source:HGNC Symbol;Acc:1500]
CASP6	caspase 6, apoptosis-related cysteine peptidase [Source:HGNC Symbol;Acc:1507]
CCL11	chemokine (C-C motif) ligand 11 [Source:HGNC Symbol;Acc:10610]
CCL26	chemokine (C-C motif) ligand 26 [Source:HGNC Symbol;Acc:10625]
CCR7	chemokine (C-C motif) receptor 7 [Source:HGNC Symbol;Acc:1608]
CD1D	CD1d molecule [Source:HGNC Symbol;Acc:1637]
CD27	CD27 molecule [Source:HGNC Symbol;Acc:11922]
CD59	CD59 molecule, complement regulatory protein [Source:HGNC Symbol;Acc:1689]
CD7	CD7 molecule [Source:HGNC Symbol;Acc:1695]
CDC42EP1	CDC42 effector protein (Rho GTPase binding) 1 [Source:HGNC Symbol;Acc:17014]
CLEC2D	C-type lectin domain family 2, member D [Source:HGNC Symbol;Acc:14351]
CLEC5A	C-type lectin domain family 5, member A [Source:HGNC Symbol;Acc:2054]
CRHBP	corticotropin releasing hormone binding protein [Source:HGNC Symbol;Acc:2356]
CSF3R	colony stimulating factor 3 receptor (granulocyte) [Source:HGNC Symbol;Acc:2439]
CSNK1E	casein kinase 1, epsilon [Source:HGNC Symbol;Acc:2453]
CTSG	cathepsin G [Source:HGNC Symbol;Acc:2532]
CXCR5	chemokine (C-X-C motif) receptor 5 [Source:HGNC Symbol;Acc:1060]
CXCR6	chemokine (C-X-C motif) receptor 6 [Source:HGNC Symbol;Acc:16647]
CYP27B1	cytochrome P450, family 27, subfamily B, polypeptide 1 [Source:HGNC Symbol;Acc:2606]
EBI3	Epstein-Barr virus induced 3 [Source:HGNC Symbol;Acc:3129]
ENTPD1	ectonucleoside triphosphate diphosphohydrolase 1 [Source:HGNC Symbol;Acc:3363]
EPHA2	EPH receptor A2 [Source:HGNC Symbol;Acc:3386]
EVL	Enah/Vasp-like [Source:HGNC Symbol;Acc:20234]
F12	coagulation factor XII (Hageman factor) [Source:HGNC Symbol;Acc:3530]
F2RL2	coagulation factor II (thrombin) receptor-like 2 [Source:HGNC Symbol;Acc:3539]
FAM13A	family with sequence similarity 13, member A [Source:HGNC Symbol;Acc:19367]
FASLG	Fas ligand (TNF superfamily, member 6) [Source:HGNC Symbol;Acc:11936]
FBLN5	fibulin 5 [Source:HGNC Symbol;Acc:3602]
FCAR	Fc fragment of IgA, receptor for [Source:HGNC Symbol;Acc:3608]
FCGRT	Fc fragment of IgG, receptor, transporter, alpha [Source:HGNC Symbol;Acc:3621]
FERMT3	fermitin family member 3 [Source:HGNC Symbol;Acc:23151]
FGD2	FYVE, RhoGEF and PH domain containing 2 [Source:HGNC Symbol;Acc:3664]
FKBP1B	FK506 binding protein 1B, 12.6 kDa [Source:HGNC Symbol;Acc:3712]
FUT7	fucosyltransferase 7 (alpha (1,3) fucosyltransferase) [Source:HGNC Symbol;Acc:4018]
FYB	FYN binding protein [Source:HGNC Symbol;Acc:4036]
GABRR1	gamma-aminobutyric acid (GABA) receptor, rho 1 [Source:HGNC Symbol;Acc:4090]
GLRX2	glutaredoxin 2 [Source:HGNC Symbol;Acc:16065]
GNGT2	guanine nucleotide binding protein (G protein), gamma transducing activity polypeptide 2 [Source:HGNC Symbol;Acc:4412]
GNLY	granulysin [Source:HGNC Symbol;Acc:4414]
GP1BA	glycoprotein Ib (platelet), alpha polypeptide [Source:HGNC Symbol;Acc:4439]
GPR171	G protein-coupled receptor 171 [Source:HGNC Symbol;Acc:30057]
GPR21	G protein-coupled receptor 21 [Source:HGNC Symbol;Acc:4476]
GPR65	G protein-coupled receptor 65 [Source:HGNC Symbol;Acc:4517]
GRB7	growth factor receptor-bound protein 7 [Source:HGNC Symbol;Acc:4567]
GUCY1B2	guanylate cyclase 1, soluble, beta 2 [Source:HGNC Symbol;Acc:4686]
GZMM	granzyme M (lymphocyte met-ase 1) [Source:HGNC Symbol;Acc:4712]
HIPK3	homeodomain interacting protein kinase 3 [Source:HGNC Symbol;Acc:4915]
HP	haptoglobin [Source:HGNC Symbol;Acc:5141]
HPS4	Hermansky-Pudlak syndrome 4 [Source:HGNC Symbol;Acc:15844]
IFI44L	interferon-induced protein 44-like [Source:HGNC Symbol;Acc:17817]
IFNGR2	interferon gamma receptor 2 (interferon gamma transducer 1) [Source:HGNC Symbol;Acc:5440]
IGLL1	immunoglobulin lambda-like polypeptide 1 [Source:HGNC Symbol;Acc:5870]
IL19	interleukin 19 [Source:HGNC Symbol;Acc:5990]
IL1R2	interleukin 1 receptor, type II [Source:HGNC Symbol;Acc:5994]
IL2RA	interleukin 2 receptor, alpha [Source:HGNC Symbol;Acc:6008]
IL32	interleukin 32 [Source:HGNC Symbol;Acc:16830]
IRF7	interferon regulatory factor 7 [Source:HGNC Symbol;Acc:6122]
ITGB7	integrin, beta 7 [Source:HGNC Symbol;Acc:6162]
LMO2	LIM domain only 2 (rhombotin-like 1) [Source:HGNC Symbol;Acc:6642]
LTBR	lymphotoxin beta receptor (TNFR superfamily, member 3) [Source:HGNC Symbol;Acc:6718]
LTC4S	leukotriene C4 synthase [Source:HGNC Symbol;Acc:6719]
LY9	lymphocyte antigen 9 [Source:HGNC Symbol;Acc:6730]
LYZ	lysozyme [Source:HGNC Symbol;Acc:6740]
MAPK13	mitogen-activated protein kinase 13 [Source:HGNC Symbol;Acc:6875]
MEST	mesoderm specific transcript homolog (mouse) [Source:HGNC Symbol;Acc:7028]
MFAP4	microfibrillar-associated protein 4 [Source:HGNC Symbol;Acc:7035]
MFSD10	major facilitator superfamily domain containing 10 [Source:HGNC Symbol;Acc:16894]
MPO	myeloperoxidase [Source:HGNC Symbol;Acc:7218]
MRGPRF	MAS-related GPR, member F [Source:HGNC Symbol;Acc:24828]
MS4A1	membrane-spanning 4-domains, subfamily A, member 1 [Source:HGNC Symbol;Acc:7315]
NCF4	neutrophil cytosolic factor 4, 40kDa [Source:HGNC Symbol;Acc:7662]
NDUFS2	NADH dehydrogenase (ubiquinone) Fe-S protein 2, 49kDa (NADH-coenzyme Q reductase) [Source:HGNC Symbol;Acc:7708]
NFE2	nuclear factor (erythroid-derived 2), 45kDa [Source:HGNC Symbol;Acc:7780]
NINJ1	ninjurin 1 [Source:HGNC Symbol;Acc:7824]
NLRP3	NLR family, pyrin domain containing 3 [Source:HGNC Symbol;Acc:16400]
NOL3	nucleolar protein 3 (apoptosis repressor with CARD domain) [Source:HGNC Symbol;Acc:7869]
NR1I2	nuclear receptor subfamily 1, group I, member 2 [Source:HGNC Symbol;Acc:7968]
P2RX1	purinergic receptor P2X, ligand-gated ion channel, 1 [Source:HGNC Symbol;Acc:8533]
P2RY2	purinergic receptor P2Y, G-protein coupled, 2 [Source:HGNC Symbol;Acc:8541]
PDCD1	programmed cell death 1 [Source:HGNC Symbol;Acc:8760]
HPGDS	hematopoietic prostaglandin D synthase [Source:HGNC Symbol;Acc:17890]
PLCB2	phospholipase C, beta 2 [Source:HGNC Symbol;Acc:9055]
POR	P450 (cytochrome) oxidoreductase [Source:HGNC Symbol;Acc:9208]
PPP1R1B	protein phosphatase 1, regulatory (inhibitor) subunit 1B [Source:HGNC Symbol;Acc:9287]
PRF1	perforin 1 (pore forming protein) [Source:HGNC Symbol;Acc:9360]
RALGDS	ral guanine nucleotide dissociation stimulator [Source:HGNC Symbol;Acc:9842]
RIMS2	regulating synaptic membrane exocytosis 2 [Source:HGNC Symbol;Acc:17283]
RNASE3	ribonuclease, RNase A family, 3 [Source:HGNC Symbol;Acc:10046]
RORC	RAR-related orphan receptor C [Source:HGNC Symbol;Acc:10260]
S100A8	S100 calcium binding protein A8 [Source:HGNC Symbol;Acc:10498]
SERPINF1	serpin peptidase inhibitor, clade F (alpha-2 antiplasmin, pigment epithelium derived factor), member 1 [Source:HGNC Symbol;Acc:8824]
SFTPD	surfactant protein D [Source:HGNC Symbol;Acc:10803]
SIT1	signaling threshold regulating transmembrane adaptor 1 [Source:HGNC Symbol;Acc:17710]
SLA2	Src-like-adaptor 2 [Source:HGNC Symbol;Acc:17329]
SLAMF7	SLAM family member 7 [Source:HGNC Symbol;Acc:21394]
SLC19A1	solute carrier family 19 (folate transporter), member 1 [Source:HGNC Symbol;Acc:10937]
SLC22A18	solute carrier family 22, member 18 [Source:HGNC Symbol;Acc:10964]
SPN	sialophorin [Source:HGNC Symbol;Acc:11249]
STAB1	stabilin 1 [Source:HGNC Symbol;Acc:18628]
SULT1C2	sulfotransferase family, cytosolic, 1C, member 2 [Source:HGNC Symbol;Acc:11456]
SULT1C4	sulfotransferase family, cytosolic, 1C, member 4 [Source:HGNC Symbol;Acc:11457]
SYDE1	synapse defective 1, Rho GTPase, homolog 1 (C. elegans) [Source:HGNC Symbol;Acc:25824]
TM4SF4	transmembrane 4 L six family member 4 [Source:HGNC Symbol;Acc:11856]
TREM1	triggering receptor expressed on myeloid cells 1 [Source:HGNC Symbol;Acc:17760]
TREM2	triggering receptor expressed on myeloid cells 2 [Source:HGNC Symbol;Acc:17761]
TRPM6	transient receptor potential cation channel, subfamily M, member 6 [Source:HGNC Symbol;Acc:17995]
TXK	TXK tyrosine kinase [Source:HGNC Symbol;Acc:12434]
TYROBP	TYRO protein tyrosine kinase binding protein [Source:HGNC Symbol;Acc:12449]
XAF1	XIAP associated factor 1 [Source:HGNC Symbol;Acc:30932]
ZBTB32	zinc finger and BTB domain containing 32 [Source:HGNC Symbol;Acc:16763]
